# Supplementary material for: The concerted action of SEPT9 and EPLIN modulates the adhesion and migration of human fibroblasts
Source: Life Sci Alliance. 2024 May 7;7(7):e202201686. doi: 10.26508/lsa.202201686 (PMC11077590; doi:10.26508/lsa.202201686)
Supplement: Supplementary file 1 [file LSA-2022-01686_SdataF1_FS2_FS3.zip]

Archive with 56 entries (47 files):
- Raw blots and source data Kopie/
- Raw blots and source data Kopie/.DS_Store
- __MACOSX/Raw blots and source data Kopie/._.DS_Store
- Raw blots and source data Kopie/Fig S3/
- Raw blots and source data Kopie/SourceDataFig1.pdf
- __MACOSX/Raw blots and source data Kopie/._SourceDataFig1.pdf
- Raw blots and source data Kopie/Fig S2/
- Raw blots and source data Kopie/Transwell Assay Statistics.pzfx
- __MACOSX/Raw blots and source data Kopie/._Transwell Assay Statistics.pzfx
- Raw blots and source data Kopie/SourceDataFigS2.pdf
- __MACOSX/Raw blots and source data Kopie/._SourceDataFigS2.pdf
- Raw blots and source data Kopie/SourceDataFigS3.pdf
- __MACOSX/Raw blots and source data Kopie/._SourceDataFigS3.pdf
- Raw blots and source data Kopie/Fig 1/
- Raw blots and source data Kopie/Fig S3/.DS_Store
- __MACOSX/Raw blots and source data Kopie/Fig S3/._.DS_Store
- Raw blots and source data Kopie/Fig S3/S2_E_bottom_Blot 2 GAPDH Banden mit Marker FINAL.png
- Raw blots and source data Kopie/Fig S3/S2_B_bottom_Blot 2 medium Banden FINAL.png
- Raw blots and source data Kopie/Fig S3/S2_E_mid_blot1_SEPT7.TIF
- Raw blots and source data Kopie/Fig S3/S2_E_top_blot_reblot.TIF
- __MACOSX/Raw blots and source data Kopie/Fig S3/._S2_E_top_blot_reblot.TIF
- Raw blots and source data Kopie/Fig S3/S2_B_top_Blot 1 Banden medium FINAL.png
- Raw blots and source data Kopie/Fig S3/S2_B_mid_Actin Banden low FINAL.png
- Raw blots and source data Kopie/Fig S2/.DS_Store
- __MACOSX/Raw blots and source data Kopie/Fig S2/._.DS_Store
- Raw blots and source data Kopie/Fig S2/Eplin OE KO/
- Raw blots and source data Kopie/Fig S2/S9/
- Raw blots and source data Kopie/Fig 1/Raw blot Fig1.ai
- __MACOSX/Raw blots and source data Kopie/Fig 1/._Raw blot Fig1.ai
- Raw blots and source data Kopie/Fig S2/Eplin OE KO/.DS_Store
- __MACOSX/Raw blots and source data Kopie/Fig S2/Eplin OE KO/._.DS_Store
- Raw blots and source data Kopie/Fig S2/Eplin OE KO/Eplin OE KO/
- Raw blots and source data Kopie/Fig S2/S9/.DS_Store
- __MACOSX/Raw blots and source data Kopie/Fig S2/S9/._.DS_Store
- Raw blots and source data Kopie/Fig S2/S9/S9/
- Raw blots and source data Kopie/Fig S2/Eplin OE KO/Eplin OE KO/stableOE blot.TIF
- Raw blots and source data Kopie/Fig S2/Eplin OE KO/Eplin OE KO/eplin gapdh blot.TIF
- Raw blots and source data Kopie/Fig S2/Eplin OE KO/Eplin OE KO/transient OE Eplin blot.TIF
- Raw blots and source data Kopie/Fig S2/Eplin OE KO/Eplin OE KO/GFP blot.TIF
- Raw blots and source data Kopie/Fig S2/Eplin OE KO/Eplin OE KO/GAPDH zu EPLIN001-01.tif
- Raw blots and source data Kopie/Fig S2/Eplin OE KO/Eplin OE KO/eplin001-03.tif
- Raw blots and source data Kopie/Fig S2/Eplin OE KO/Eplin OE KO/gapdh zu epin blot.TIF
- Raw blots and source data Kopie/Fig S2/S9/S9/stable/
- Raw blots and source data Kopie/Fig S2/S9/S9/.DS_Store
- __MACOSX/Raw blots and source data Kopie/Fig S2/S9/S9/._.DS_Store
- Raw blots and source data Kopie/Fig S2/S9/S9/blot gapdh s9.TIF
- __MACOSX/Raw blots and source data Kopie/Fig S2/S9/S9/._blot gapdh s9.TIF
- Raw blots and source data Kopie/Fig S2/S9/S9/S9 gapdh blot.TIF
- Raw blots and source data Kopie/Fig S2/S9/S9/gapdh zu S9 blot.TIF
- __MACOSX/Raw blots and source data Kopie/Fig S2/S9/S9/._gapdh zu S9 blot.TIF
- Raw blots and source data Kopie/Fig S2/S9/S9/sept9 blot.TIF
- Raw blots and source data Kopie/Fig S2/S9/S9/S9 blot.TIF
- Raw blots and source data Kopie/Fig S2/S9/S9/stable/sept9 blot2.TIF
- __MACOSX/Raw blots and source data Kopie/Fig S2/S9/S9/stable/._sept9 blot2.TIF
- Raw blots and source data Kopie/Fig S2/S9/S9/stable/gapdh blot.TIF
- Raw blots and source data Kopie/Fig S2/S9/S9/stable/sept9 v2001-01.tif
